# Supplementary material for: Two-Dimensional Polarized Blue P/SiS Heterostructures as Promising Photocatalysts for Water Splitting
Source: Molecules. 2024 Sep 13;29(18):4355. doi: 10.3390/molecules29184355 (PMC11434051; doi:10.3390/molecules29184355)
Supplement: Supplementary file 1 [file molecules-29-04355-s001.zip]

Archive with 1 entries (1 files):
- molecules-3155534-supplementary.pdf
